# Supplementary material for: Establishment and transcriptomic characterization of canine organoids from multiple tissues
Source: Front Cell Dev Biol. 2025 Nov 24;13:1680376. doi: 10.3389/fcell.2025.1680376 (PMC12686805; doi:10.3389/fcell.2025.1680376)
Supplement: Supplementary file 1 [file Table2.xlsx]

## Sheet: Original Media
	Organoid media composition	Amount to Add	Solvent	Stock conc.	Final concentration in a 500 mL volume	Distributor	Reference number
	Advanced DMEM/F12	500 mL	N/A	1X	NA	Gibco	12634-010
	FBS	40 mL	N/A	N/A	0.08	Corning	35-010-CV
	Glutamax	5 mL	N/A	200 mM	2 mM	Gibco	35050-061
	HEPES	5 mL	N/A	1 M	10 mM	VWR Life Science	J848-500ML
	Primocin	1 mL	N/A	50 mg/mL	100 µg/ml	InvivoGen	ant-pm-1
	B27 supplement	10 mL	N/A	50X	1X	Gibco	17504-044
	N2 supplement	5 mL	N/A	100X	1X	Gibco	17502-048
	N-Acetyl-L-cysteine	1 mL	ddH2O	500 mM	1 mM	Sigma	A9165-25G
	Murine EGF	500 µL	0.1%BSA/PBS	50 µg/mL	50 ng/ml	PeproTech	315-09-1MG
	Murine Noggin	500 µL	0.1%BSA/H2O	100 µg/mL	100 ng/ml	PeproTech	250-38-250UG
	Human R-Spondin-1	500 µL	0.1%BSA/PBS	500 µg/mL (500 µg/tube, add 1 mL solvent)	500 ng/ml	PeproTech	120-38-500UG
	Murine Wnt-3a	1 mL (5 tubes)	0.1%BSA/PBS	50 µg/mL (10 µg/tube, add 200 µL solvent)	100 ng/ml	PeproTech	315-20-10UG
	[Leu15]-Gastrin I human	500 µL	0.1%BSA/PBS	10 µM	10 nM	Sigma	G9145-.5MG
	Nicotinamide	5 mL	ddH2O	1 M	10 mM	Sigma	N0636-100G
	A-83-01	50 µL	DMSO	5 mM	500 nM	PeproTech	9094360
	SB202190 (P38 inhibitor)	500 µL	DMSO	10 mM	10 µM	Sigma	S7067-25MG
	SMZ-TMP DS	200 µL	DMSO	25 mg/mL	10 µg/ml	Rising Health	N/A
	Additional Supplements	Amount to Add	Solvent	Stock conc.	Final concentration	Distributor	Reference number
	ROCK inhibitor (Y-27632)	1 µL / 1 mL CMGF+	DMSO	10 mM	10 µM	Biogems	1293823
	GSK-3β	0.25 µL / 1 mL CMGF+	DMSO	10 mM	2.5 µM	Stemgent	04-0004

## Sheet: Recent Media
	Organoid media composition	Amount to Add	Solvent	Stock conc.	Final concentration in a 500 mL volume	Distributor	Reference number
	Advanced DMEM/F12	500 mL	-	1X	-	Gibco	12634-010
	Glutamax	5 mL	-	200 mM	2 mM	Gibco	35050-061
	HEPES	5 mL	-	1M	10 mM	VWR Life Science	J848-500ML
	Primocin	1 mL	-	50 mg/mL	100 µg/mL	InvivoGen	ant-pm-1
	N-Acetyl-L-cysteine	1 mL	ddH2O	500 mM	1 mM	Sigma	A9165-25G
	Murine EGF	500 µL	0.1% BSA/PBS	50 µg/mL	50 ng/mL	PeproTech	315-09-1MG
	[Leu15]-Gastrin I human	50 µL	0.1% BSA/PBS	100 µM	10 nM	Sigma	G9145-.5MG
	A-83-01	50 µL	DMSO	5 mM	500 nM	Tocris	2939
	SB202190	500 µL	DMSO	10 mM	10 µM	Biogems	1523072-25MG
	Heat Inactivated-FBS	40 mL	-	-	0.08	Corning	35-011-CV
	B27 Supplement	10 mL	-	50X	1X	Gibco	17504-044
	N2 Supplement	5 mL	-	100X	1X	Gibco	17502-048
	Nicotinamide	5 mL	ddH2O	1 M	10 mM	Sigma	N0636-100G
	Murine Noggin	500 µL	0.1% BSA/H2O	100 µg/mL	100 ng/mL	PeproTech	250-38-500UG
	Human R-Spondin	500 µL	0.1% BSA/PBS	0.1 mg/mL	500 ng/mL	PeproTech	120-38-500UG
	Murine Wnt-3a	1 mL	0.1% BSA/PBS	50 µg/mL	100 ng/mL	PeproTech	315-20-100UG
	Additional Supplements	Amount to Add	Solvent	Stock conc.	Final concentration	Distributor	Reference number
	ROCK inhibitor (Y-27632)	1 µL / 1 mL CMGF+	DMSO	10 mM	10 µM	Sigma	SCM075
	Stemolecule CHIR99021 (GSK-3β inhibitor)	0.25 µL / 1 mL CMGF+	DMSO	10 mM	2.5 µM	Stemgent	04-0004
