# Supplementary material for: Establishment and transcriptomic characterization of canine organoids from multiple tissues
Source: Front Cell Dev Biol. 2025 Nov 24;13:1680376. doi: 10.3389/fcell.2025.1680376 (PMC12686805; doi:10.3389/fcell.2025.1680376)
Supplement: Supplementary file 2 [file Table3.xlsx]

## Sheet: Donors
		Donor ID	Sex	Born	Euthanized	Age (days)	Breed
		B816	Female (Intact)	2021-03-02	2021-03-31	29	mixed breed (beagle-fox hound cross)
		B818	Female (Intact)	2021-03-02	2021-03-31	29	mixed breed (beagle-fox hound cross)
