# Supplementary material for: Establishment and transcriptomic characterization of canine organoids from multiple tissues
Source: Front Cell Dev Biol. 2025 Nov 24;13:1680376. doi: 10.3389/fcell.2025.1680376 (PMC12686805; doi:10.3389/fcell.2025.1680376)
Supplement: Supplementary file 7 [file Table6.xlsx]

## Sheet: 1
gene_symbol

## Sheet: 2
gene_symbol

## Sheet: 3
gene_symbol

## Sheet: 4
gene_symbol

## Sheet: 5
gene_symbol

## Sheet: 6
gene_symbol

## Sheet: 7
gene_symbol

## Sheet: 8
gene_symbol

## Sheet: 9
gene_symbol

## Sheet: 10
gene_symbol

[truncated: 21 more sheets: 11, 12, 13, 14, 15, 16, 17, 18, 19, 20, 21, 22, 23, 24, 25, 26, 27, 28, 29, 30 …]
