# Supplementary material for: Establishment and transcriptomic characterization of canine organoids from multiple tissues
Source: Front Cell Dev Biol. 2025 Nov 24;13:1680376. doi: 10.3389/fcell.2025.1680376 (PMC12686805; doi:10.3389/fcell.2025.1680376)
Supplement: Supplementary file 9 [file Table1.xlsx]

## Sheet: Master_List
									Thawing after 3 years
	ID	Organ	Biobanked	RNA Preserved	RNA-seq	Block	Passages Attempted	Days In Culture	Passages Attempted	Days In Culture	scRNAseq	Thawed	Harvested
	B816	Kidney	Yes	Yes	Yes	Yes	3	17	8	70	Yes	2024-09-17	2024-11-25
		Lung	Yes	Yes	Yes	Yes	3	19	3	29	Yes	2024-07-26	2024-08-23
		Pancreas	Yes	Yes	Yes	Yes	3	17	2	17	Yes	2024-08-26	2024-09-11
		Bladder	Yes	Yes	Yes	Yes	3	19	4	22	Yes	2024-07-26	2024-08-16
		Endometrium	Yes	Yes	Yes	Yes	4	21
		Liver	Yes	Yes	Yes	Yes	2	17
	B818	Kidney	Yes	Yes	Yes	Yes	2	17
		Lung	Yes	Yes	Yes	Yes	3	19
		Pancreas	Yes	Yes	Yes	Yes	3	17
		Bladder	Yes	Yes	Yes	Yes	4	31
		Endometrium	Yes	Yes	Yes	Yes	4	19
		Liver	Yes	Yes	Yes	Yes	2	17
